# Supplementary material for: Volatile composition and classification of Lilium flower aroma types and identification, polymorphisms, and alternative splicing of their monoterpene synthase genes
Source: Hortic Res. 2019 Oct 1;6:110. doi: 10.1038/s41438-019-0192-9 (PMC6804824; doi:10.1038/s41438-019-0192-9)
Supplement: Supplementary file 4 — Supplementary Table 1 Forty-six aroma compounds and their odor characteristics detected in flowers from 41 lily accessions. [file 41438_2019_192_MOESM4_ESM.xlsx]

## Sheet: Sheet1
Supplementary Table 1. Forty-seven aroma compounds and their odor characteristics detected in flowers from 41 lily accessions.
Compound class	Compound name		CAS	Odor discription	Odor Classification	Threshold values	Relative amounts [ mean ± SE]
							A															AT															L			LA
							A21 (Black eye)			A27 (Tiny diamond)			A37 (Levi)			A38 (Elodie)			A39 (Rosella's Dream)			AT1 (Pearl Melanie)			AT2 (Pearl Loraine)			AT3 （Pearl Jessica）			AT4 (Red Velvet)			AT5 (Pink Flavour)			L1 (White heaven)			LA1 (Bright Diamond)			LA2 (Golden Stone)			LA3 (Brindisi)			LA4 (Pavia)
Monoterpene hydrocarbons(Acyclic)	(E)-β-Ocimene	C10H16	3779-61-1	Warm herbaceous odor	Herbal	34 ppb	0.00328413	±	0.000523747	0.018518	±	0.00250581	0.00274053	±	0.000381283	0.0033583	±	0.000475923	0.00240652	±	0.000413678	0	±	0	0.00487929	±	0.00136643	0.00669849	±	0.00317512	0	±	0	0.0119148	±	0.00503226	0.0555107	±	0.00724664	0.250085	±	0.0285569	0.0399176	±	0.0137942	0.0290626	±	0.00572493	0.0233614
	(E,Z)-Alloocimene	C10H16	7216-56-0	Warm herbaceous odor	Herbal	n/a	0	±	0	0	±	0	0	±	0	0	±	0	0	±	0	0	±	0	0	±	0	0	±	0	0	±	0	0	±	0	0.00159949	±	0.000343395	0.00821934	±	0.00151198	0.00106955	±	0.000355976	0	±	0	0.00164376
	Myrcene	C10H16	123-35-3	Pleasant, sweet, balsamic, plastic odor	Woody	n/a	0.0244694	±	0.00643983	0.0900805	±	0.0136086	0.0350788	±	0.00591154	0.0282558	±	0.00538894	0.0133725	±	0.00263881	0	±	0	0.0422432	±	0.00324339	0	±	0	0	±	0	0	±	0	0.0129792	±	0.00133424	0.0433426	±	0.00661351	0.00687464	±	0.00203417	0.00539381	±	0.00166354	0.00838582
	Cosmene	C10H14	460-01-5	n/a	n/a	n/a	0	±	0	0	±	0	0	±	0	0	±	0	0	±	0	0	±	0	0	±	0	0	±	0	0	±	0	0	±	0	0	±	0	0	±	0	0	±	0	0	±	0	0
Monoterpene hydrocarbons(Cyclic)	α-Pinene	C10H16	80-56-8	Charastristic odor of pine	Herbal	2.5 to 65 ppb	0.0365222	±	0.0270163	0.0114763	±	0.0022983	0.0219701	±	0.00214862	0.00846872	±	0.0012893	0.0143477	±	0.00292786	0	±	0	0.0590088	±	0.00317484	0.0122045	±	0.00318617	0	±	0	0	±	0	0	±	0	0.00357868	±	0.00204494	0	±	0	0	±	0	0
	β-Pinene	C10H16	127-91-3	Characteristic turpentine odor with a dry, woody or resinous aroma	Woody	140 ppb	0.00271213	±	0.00201775	0.000746587	±	8.75101e-05	0	±	0	0	±	0	0	±	0	0	±	0	0.00388642	±	0.000252487	0	±	0	0	±	0	0	±	0	0	±	0	0	±	0	0	±	0	0	±	0	0
	β-Thujene	C10H16	28634-89-1	Pungency	Spicy	n/a	0	±	0	0.00486366	±	0.00328074	0	±	0	0	±	0	0	±	0	0	±	0	0	±	0	0	±	0	0	±	0	0	±	0	0	±	0	0	±	0	0	±	0	0	±	0	0
	Sabinene	C10H16	3387-41-5	Pungency	Spicy	n/a	0.00975886	±	0.00750775	0.00578419	±	0.00178518	0.00907609	±	0.00120174	0	±	0	0	±	0	0	±	0	0.00892633	±	0.000434431	0	±	0	0	±	0	0	±	0	0	±	0	0	±	0	0	±	0	0	±	0	0
	D-Limonene	C10H16	5989-27-5	Pleasant, lemon-like odor	Citrus	4 to 229 ppb	0.0468866	±	0.0188213	0.0316156	±	0.00480607	0.0196549	±	0.00246661	0	±	0	0.00901924	±	0.0014529	0	±	0	0.0122282	±	0.00117833	0.00709627	±	0.000683651	0	±	0	0	±	0	0.00143636	±	0.00044382	0.00157347	±	0.000565204	0	±	0	0.0018273	±	0.000776188	0
	γ-Terpinene	C10H16	99-85-4	Characteristic lemon odor	Citrus	n/a	0.00934968	±	0.00487966	0.00576744	±	0.00116736	0	±	0	0	±	0	0	±	0	0	±	0	0	±	0	0	±	0	0	±	0	0	±	0	0.000732141	±	0.00012925	0.00499149	±	0.00100882	0.000506484	±	0.000172205	0	±	0	0
	Terpinolene	C10H16	586-62-9	Pleasant sweet-piney odor with a somewhat sweet, citrus flavor	Citrus	n/a	0.00940735	±	0.00267868	0.00544747	±	0.00128044	0	±	0	0	±	0	0	±	0	0	±	0	0	±	0	0	±	0	0	±	0	0	±	0	0.00032463	±	3.77076e-05	0.000962842	±	0.000205898	0.000381563	±	8.32965e-05	0	±	0	0
	O-Cymene	C10H14	527-84-4	Citrusy aroma reminiscent of lemon	Citrus	n/a	0.00825781	±	0.00293361	0.00676992	±	0.00118342	0.00313767	±	0.000208667	0	±	0	0	±	0	0	±	0	0	±	0	0	±	0	0	±	0	0	±	0	0	±	0	0.00190226	±	0.00114581	0	±	0	0	±	0	0
Monoterpene alcohols(Ayclic)	Linalool	C10H18O	78-70-6	Typical pleasant floral odor	Floral	4 to 10 ppb	0.0504163	±	0.00978967	0.232176	±	0.0205326	0	±	0	0	±	0	0.107669	±	0.0263281	0	±	0	0.0579258	±	0.0327298	0	±	0	0	±	0	0	±	0	0.161246	±	0.0108416	0.0603126	±	0.00214798	0.133847	±	0.0292906	0.0172103	±	0.0125307	0.336676
	cis-Linalool oxide (furanoid)	C10H18O2	5989-33-3	Powerful, sweet, woody, penetrating odor with floral, woody-earthy undertones	Floral	320 ppb	0.00225132	±	0.000701055	0.0123199	±	0.000626604	0.000549858	±	0.000216849	0.0012712	±	0.000413967	0.000113139	±	1.67911e-05	0.00278403	±	0.000613349	0.00687574	±	0.000641252	0.000847648	±	0.000231569	0.000332715	±	5.99849e-05	0.00243592	±	0.000888702	0.00025432	±	6.43401e-05	3.80154e-05	±	2.072e-05	0.000108149	±	8.26923e-06	0.000518366	±	0.000352623	0.00557673
Monoterpene alcohols(Cyclic)	Eucalyptol	C10H18O	470-82-6	Characteristic camphoraceous odor and fresh, pungent, cooling taste	Cool	1 to 64 ppb	0.525302	±	0.0563797	0.0373378	±	0.00703666	0.0514254	±	0.00613678	0.19349	±	0.0298592	0	±	0	0.433413	±	0.0334777	0.119346	±	0.0388579	0.0836702	±	0.0153662	0.0574782	±	0.0244886	0	±	0	0.00280494	±	0.00270106	0.00493681	±	0.00152606	0	±	0	0.0109546	±	0.00820476	0
	4-Terpineol	C10H18O	562-74-3	sweet,.citrus.green.with.a.tropical.fruity.character		n/a	0.0215477	±	0.00520035	0	±	0	0	±	0	0	±	0	0	±	0	0	±	0	0	±	0	0	±	0	0	±	0	0	±	0	0	±	0	0	±	0	0	±	0	0	±	0	0
	α-Terpineol	C10H18O	98-55-5	Characteristic lilac odor with a sweet taste reminiscent of peach on dilution	Woody	280 to 350 ppb	0.00997773	±	0.00457938	0.03785	±	0.00358865	0.0331927	±	0.00993265	0.00720868	±	0.00185072	0.00846017	±	0.00311745	0	±	0	0.0186059	±	0.00559884	0	±	0	0	±	0	0	±	0	0	±	0	0	±	0	0	±	0	0	±	0	0
Irregular terpenes	6-methyl-5-Hepten-2-one	C8H14O	110-93-0	Strong, fatty, green, citrus-like odor and bittersweet taste reminiscent of pear	Citrus	50 ppb	0	±	0	0	±	0	0	±	0	0	±	0	0	±	0	0	±	0	0.00304962	±	0.000666165	0	±	0	0	±	0	0	±	0	0.000168408	±	6.43395e-05	0.000185665	±	8.31307e-05	0	±	0	0	±	0	0
Sesquiterpenes	β-Caryophyllene	C15H24	87-44-5	Woody-spicy, dry, clove-like aroma	Woody	64 to 90 ppb	0.00132176	±	0.000276537	0.00298047	±	0.000453758	0.0110858	±	0.00179694	0.0438701	±	0.0115792	0.222679	±	0.0202907	0	±	0	0.054307	±	0.00588223	0.264547	±	0.0429318	0	±	0	0	±	0	0	±	0	0.000343928	±	8.04392e-05	0	±	0	0.00328757	±	0.00185673	0.00557873
	α-Caryophyllene	C15H24	6753-98-6	n/a		n/a	0.0064773	±	0.00448898	0.0186409	±	0.00162267	0	±	0	0	±	0	0	±	0	0	±	0	0	±	0	0	±	0	0	±	0	0	±	0	0.000542221	±	6.89578e-05	0	±	0	0.00820036	±	0.000781938	0.00251257	±	0.00202285	0
	α-Farnesene	C15H24	502-61-4	Fruity, herbaceous odor	Fruity	n/a	0	±	0	0	±	0	0.00315171	±	0.000444743	0.01234	±	0.00330557	0.0242311	±	0.00264328	0	±	0	0.0102484	±	0.00114003	0.035097	±	0.00513041	0	±	0	0	±	0	0.000408416	±	0.000122979	0	±	0	0	±	0	0.000493022	±	0.000255789	0.001241
	(E)-Nerolidol	C15H26O	40716-66-3	Faint, fresh, unusually sweet, tenacious, floral odor similar to rose and apple	Floral	10 ppb to 10 ppm	0	±	0	0	±	0	0	±	0	0	±	0	0	±	0	0	±	0	0	±	0	0	±	0	0	±	0	0	±	0	0.0091715	±	0.00195276	0	±	0	0.000578953	±	0.000226288	0	±	0	0
Benzenoids	Methyl benzoate	C8H8O2	93-58-3	Fruity odor, similar to cananga	Fruity	110 ppb	0.0706265	±	0.0103758	0.3136	±	0.0956938	0.396282	±	0.010887	0.135954	±	0.0248524	0.0834538	±	0.058362	0.122612	±	0.0391613	0.269457	±	0.0301827	0.0595229	±	0.0221643	0.0598375	±	0.00477589	0.138262	±	0.039864	0.301865	±	0.0524755	0.501068	±	0.0712314	0.650324	±	0.0580468	0.822167	±	0.0731227	0.460164
	Ethyl benzoate	C9H10O2	93-89-0	Somewhat fruity odor similar to ylang-ylang	Fruity	100 to 150 ppb	0	±	0	0	±	0	0	±	0	0	±	0	0	±	0	0	±	0	0	±	0	0	±	0	0	±	0	0	±	0	0.143972	±	0.0188279	0	±	0	0.020212	±	0.00169001	0	±	0	0
	Toluene	C7H8	108-88-3	n/a	Others	n/a	0.0204145	±	0.00837816	0.0217425	±	0.0154405	0.040683	±	0.00163047	0.049689	±	0.00784677	0.0943434	±	0.00279469	0	±	0	0.0485703	±	0.00352917	0.0991338	±	0.00427041	0.0991441	±	0.0022661	0.101427	±	0.0293038	0.000751184	±	0.000113907	0.0109791	±	0.00544937	0	±	0	0.0145353	±	0.0115832	0.00632771
	p-Xylene	C8H10	106-42-3	Sweet and herbaceous odor reminiscent of bitter almond	Herbal	620ppb	0.0281454	±	0.0239732	0.0349588	±	0.0155532	0.0291876	±	0.00223685	0.0571284	±	0.00594556	0.0268462	±	0.00310491	0	±	0	0.0177338	±	0.00221479	0.0274268	±	0.00304577	0.0257415	±	0.00163416	0.0307044	±	0.00708569	0.000432332	±	0.000122946	0.00749711	±	0.00390522	0.00150182	±	0.0014583	0.00953094	±	0.00509931	0.00401752
	Methyl salicylate	C8H8O3	119-36-8	Minty, spicy, sweet, wintergreen-like odor	Spicy Anise	40 ppb	0	±	0	0	±	0	0.0172412	±	0.00367893	0	±	0	0	±	0	0	±	0	0	±	0	0	±	0	0	±	0	0	±	0	0.00455818	±	0.00117652	0	±	0	0	±	0	0	±	0	0
	Benzyl benzoate	C14H12O2	120-51-4	Light, balsamic odor reminiscent of almond and a sharp, pungent taste	Spicy	n/a	0	±	0	0	±	0	0	±	0	0	±	0	0	±	0	0	±	0	0	±	0	0	±	0	0	±	0	0	±	0	0	±	0	0	±	0	0	±	0	0	±	0	0
	3,4-Dimethoxytoluene	C9H12O2	494-99-5	Humid and fresh green note with a little phenolic and spicy character reminiscent of a flower shop	Spicy	n/a	0	±	0	0	±	0	0	±	0	0	±	0	0	±	0	0	±	0	0	±	0	0	±	0	0	±	0	0	±	0	0	±	0	0	±	0	0	±	0	0	±	0	0
Phenylpropanoid-related	Naphthalene	C10H8	91-20-3	n/a	n/a	n/a	0.0126679	±	0.0074819	0.0265521	±	0.00506085	0.0700712	±	0.00330121	0.0594423	±	0.0210815	0.0522588	±	0.00560084	0.151087	±	0.0134237	0.0401064	±	0.00647427	0.0452449	±	0.00273846	0.0631018	±	0.00135357	0.127136	±	0.0238499	0.0018948	±	8.17828e-05	0.00242625	±	0.000872619	0.00221172	±	0.000229389	0.0111656	±	0.00552964	0.00545396
Fatty acid derived	3-Hexen-1-ol	C6H12O	544-12-7	Intense, grassy-green odor	Herbal	70 ppb	0.00945835	±	0.0052371	0.020325	±	0.0264767	0.0663519	±	0.017779	0.0112895	±	0.00370859	0.039159	±	0.0334012	0	±	0	0.0143034	±	0.00919879	0.126538	±	0.0564267	0.0136829	±	0.00762195	0.268903	±	0.159692	0	±	0	0.00126803	±	0.000628364	0	±	0	0	±	0	0.00993031
	Methyl 2-methylbutyrate	C6H12O2	868-57-5	Sweet, fruity, apple-like odor	Fruity	0.92 to 4.4 ppb	0.00645443	±	0.00123791	0.0138061	±	0.00406237	0.0719917	±	0.00348215	0.043318	±	0.0113443	0.0630674	±	0.00484235	0.146219	±	0.0257543	0.118206	±	0.00934507	0.128237	±	0.0419291	0.149271	±	0.0120551	0.173506	±	0.042445	0.0783544	±	0.011274	0.0688496	±	0.0200022	0.0104453	±	0.000838881	0.0286556	±	0.0018849	0.0720218
	Methyl tiglate	C6H10O2	6622-76-0	n/a	n/a	n/a	0	±	0	0	±	0	0	±	0	0	±	0	0.0459724	±	0.0282824	0	±	0	0	±	0	0	±	0	0	±	0	0	±	0	0	±	0	0	±	0	0.10695	±	0.00523743	0	±	0	0
	Methyl hexanoate	C7H14O2	106-70-7	Ether-like odor reminiscent of pineapple	Fruity	10 to 87 ppb	0.00871682	±	0.00243323	0	±	0	0.0232353	±	0.00345013	0.119043	±	0.0183731	0.0348359	±	0.00277119	0	±	0	0.0249451	±	0.004196	0.0230485	±	0.00331319	0.224984	±	0.0297408	0	±	0	0.0104013	±	0.00211423	0.00193612	±	0.00120702	0.0112222	±	0.00202683	0.0226702	±	0.00742625	0.00643596
	Methyl octanoate	C9H18O2	111-11-5	Winy, fruity and orange-like odor	Fruity	200 to 870 ppb	0.0244528	±	0.00555264	0.0102717	±	0.00220322	0.032428	±	0.0060029	0.10274	±	0.0124446	0.0437252	±	0.00158242	0.0617457	±	0.00879606	0.0178552	±	0.00387946	0.0162185	±	0.00293955	0.15164	±	0.00856495	0.026815	±	0.00396634	0.000324433	±	6.24437e-05	0.00213776	±	0.000514463	0.00131316	±	0.000303903	0.00336218	±	0.0016596	0.00967188
	2-Ethenyl-1,1-dimethyl-3-methylenecyclohexane	C11H18	95452-08-7	n/a	n/a	n/a	0	±	0	0	±	0	0	±	0	0	±	0	0	±	0	0	±	0	0	±	0	0	±	0	0	±	0	0	±	0	0.121134	±	0.00792124	0	±	0	0	±	0	0	±	0	0.0280012
	Ethyl tiglate	C7H12O2	5837-78-5	Fruity, caramel odor	Fruity	65 ppb	0	±	0	0	±	0	0	±	0	0	±	0	0	±	0	0	±	0	0	±	0	0	±	0	0	±	0	0	±	0	0.0446699	±	0.0127193	0	±	0	0.00194881	±	0.000852913	0	±	0	0
	Methyl 2-hexenoate	C7H12O2	13894-63-8	n/a	n/a	n/a	0	±	0	0	±	0	0	±	0	0	±	0	0	±	0	0	±	0	0	±	0	0	±	0	0	±	0	0	±	0	0.00184406	±	0.000638271	0	±	0	0	±	0	0.00333773	±	0.00153035	0
	Decane	C10H22	124-18-5	n/a	n/a	n/a	0.0303387	±	0.0144757	0.0195705	±	0.0116031	0.0373846	±	0.00268331	0.0661754	±	0.0276186	0.0541524	±	0.0193151	0.044652	±	0.00953488	0.0228773	±	0.0052911	0.0437015	±	0.0127038	0.0387074	±	0.00806475	0.0421447	±	0.00880245	0	±	0	0.0210884	±	0.0165014	0.00137374	±	0.000771604	0.00636758	±	0.00457891	0.00734217
	Methyl dodecanoate	C13H26O2	111-82-0	Fatty, floral odor		n/a	0.0114326	±	0.00637936	0.0102346	±	0.00191821	0.0137706	±	0.00263671	0.0298539	±	0.00310566	0.028893	±	0.0132658	0.024452	±	0.00591864	0	±	0	0	±	0	0.0524406	±	0.0208983	0.0263362	±	0.00418955	3.44111e-05	±	1.20298e-05	0	±	0	0.000362957	±	0.000142314	0	±	0	0
	Methyl butyrate	C5H10O2	623-42-7	Apple-like odor and corresponding sweet taste;Below 100 ppm, may have a banana–pineapple flavor.	Fruity	1 to 43 ppb	0.000669799	±	0.000256768	0.00167796	±	0.0014472	0.0048249	±	0.00060711	0.0161073	±	0.00319949	0.0233253	±	0.00149839	0	±	0	0.0209416	±	0.00385588	0.0139124	±	0.00242865	0.0402172	±	0.00768804	0.0222048	±	0.0128109	0.0103057	±	0.0016846	0.000979796	±	0.000560756	0	±	0	0.0053665	±	0.00269539	0.00640282
	Decanal	C10H20O	112-31-2	Penetrating, sweet, waxy, floral, citrus, pronounced fatty odor	Citrus	0.1 to 6 ppb	0.00178296	±	0.000168279	0.00488632	±	0.00215047	0.00548427	±	0.000375989	0.0109958	±	0.000604873	0.00766884	±	0.000986745	0.013034	±	0.00151633	0.00347383	±	0.000422996	0.0068549	±	0.0019242	0.0055944	±	9.53471e-05	0.0132803	±	0.00298667	0.000164124	±	4.54586e-05	0.00129623	±	0.000713323	0.000318955	±	0.000135695	0.00158079	±	0.00155475	0.00176693
	Ethyl 2-methylbutyrate	C7H14O2	7452-79-1	Powerful, green-fruity, apple-like odor	Fruity	0.01 to 0.1 ppb	0	±	0	0	±	0	0	±	0	0	±	0	0	±	0	0	±	0	0	±	0	0	±	0	0	±	0	0	±	0	0.0231025	±	0.00308731	0	±	0	0	±	0	0	±	0	0
	Ethyl isovalerate	C7H14O2	108-64-5	Strong, fruity, vinous, apple-like odor	Fruity	0.01 to 0.4 ppb	0	±	0	0	±	0	0	±	0	0	±	0	0	±	0	0	±	0	0	±	0	0	±	0	0	±	0	0	±	0	0.0087693	±	0.00451374	0	±	0	0	±	0	0	±	0	0
	Methyl heptanoate	C8H16O2	106-73-0	Fruity, orris-like odor and currant-like flavor	Fruity	4 ppb	0	±	0	0	±	0	0	±	0	0	±	0	0	±	0	0	±	0	0	±	0	0	±	0	0	±	0	0	±	0	0.000244173	±	5.70554e-05	0	±	0	0.000330271	±	8.35742e-05	0	±	0	0
	Methyl decanoate	C11H22O2	110-42-9	n/a	n/a	n/a	0.00689748	±	0.00127528	0	±	0	0	±	0	0	±	0	0	±	0	0	±	0	0	±	0	0	±	0	0.0178269	±	0.00664812	0.0149293	±	0.00386513	0	±	0	0	±	0	0	±	0	0	±	0	0
Total compounds identified							29			27			24			20			22			9			24			18			15			14			31			24			22			20			19
Compounds reported for the first time in lily are shown in red.
							29
[truncated: 83 more columns]
