# Supplementary material for: Volatile composition and classification of Lilium flower aroma types and identification, polymorphisms, and alternative splicing of their monoterpene synthase genes
Source: Hortic Res. 2019 Oct 1;6:110. doi: 10.1038/s41438-019-0192-9 (PMC6804824; doi:10.1038/s41438-019-0192-9)
Supplement: Supplementary file 6 — Supplementary Table 3 Nucleotide polymorphisms in 32 terpene synthase cDNAs from Lilium. [file 41438_2019_192_MOESM6_ESM.xlsx]

## Sheet: Sheet1
Supplementary Table 3. Nucleotide polymorphisms in 32 terpene synthase cDNAs from Lilium.
Gene	Accession	19 a	99 a	101 a	137 a	212 a	216 a	230-241 a	251 a	269 a	316 a	330 a	338 s	368 a	372 s	373 a	407 a	418 a	421 a	570 s	603 s	704 a	714 s	726 s	729 s	760 a	777 s	873-983 a	878 a	896 a	897 s	912 s	914 a	915 s	918 s	957 s	1005 s	1044 s	1053 s	1064 a	1108 a	1150 a	1181 a	1184 a	1195 a	1225 a	1249 a	1253 a	1343 a
LlkTPS-1	Tiny diamond\ Pink Pixie\Vermeer\Levi\ Rosella's Dream\Sunset Matrix\Pearl Jessica\Pearl Loraine\Red Life\Surrender\Sorbonne\Easy life\Ivory Pixie\Abbeville Pride\Navona\Tiny Invader\Tiny Pearl\Pink Blossom\Tiny Diamond\L. tigrinum Splendens\Matrix\Pink Mist\Mister Right\Mister Cass\Leslie Woodriff\Entertainer\Reeleeze	T	G	G	T	A	T	0	T	C	G	G	A	A	C	G	G	T	G	G	T	A	A	T	G	A	A	2	G	G	T	T	C	C	A	T	G	A	T	T	A	C	G	C	C	G	G	T	T
LewTPS-1	Easy Waltz\Red Velvet\Pink Perfection	T	G	G	T	A	T	0	T	C	G	G	A	A	C	G	G	T	G	G	C	A	A	T	G	A	A	2	G	G	T	T	C	C	A	T	G	A	T	T	A	C	G	C	C	G	G	T	T
LyeTPS-1	Olympic Torch\Yelloween\Outback	T	T	A	T	G	G	0	T	T	G	T	A	A	T	G	A	G	G	G	C	A	G	C	T	A	G	2	G	G	C	C	C	A	A	A	A	T	T	C	A	A	C	T	T	A	G	A	T
LPdTPS-1	Peach Dwarf	T	G	G	T	A	T	0	T	C	G	G	A	A	C	G	G	T	G	G	T	A	A	T	G	A	A	2	G	G	T	T	C	C	A	T	G	A	T	T	A	C	G	C	C	G	G	T	T
LtmTPS-1	Tailor Made	T	G	G	T	A	T	0	T	C	G	G	A	A	C	G	G	T	G	G	T	A	A	T	G	A	A	2	G	G	T	T	C	C	A	T	G	A	T	T	A	C	G	C	C	G	G	T	T
LtgTPS-1	Tiny Ghost	C	G	G	T	A	T	0	T	C	G	G	A	A	C	G	G	T	G	G	T	A	A	T	G	A	A	2	G	G	T	T	C	C	A	T	G	A	T	T	A	C	G	C	C	G	G	T	T
LbeTPS-1	Black eye	T	T	A	T	G	G	0	T	C	G	G	A	A	C	G	G	T	G	G	T	A	A	T	G	A	A	2	G	G	T	T	C	C	A	T	G	A	T	T	A	C	G	C	C	G	G	T	T
LpluTPS-1	L. davidii var. unicolor 'Pinglu'	T	G	G	T	A	T	0	T	C	G	G	A	A	C	G	G	T	G	G	T	A	A	T	G	A	A	2	G	G	T	T	C	C	A	T	G	A	T	T	A	C	G	C	C	G	G	T	T
LlzTPS-1	L. davidii var. unicolor	T	G	G	T	A	T	0	T	C	G	G	G	A	C	G	G	T	G	G	T	A	A	T	G	A	A	2	G	G	T	T	C	C	A	T	G	A	T	T	A	C	G	C	C	G	G	T	T
LpemTPS-1	Pearl Melanie	T	G	G	T	A	T	0	T	C	G	G	A	A	C	G	G	T	G	G	T	A	A	T	G	A	A	2	G	G	T	T	C	C	A	T	G	A	C	T	A	C	G	C	C	G	G	T	T
LzaTPS-1	Zambesi	T	G	G	T	A	T	0	T	C	G	G	A	A	C	G	G	T	G	G	T	A	A	T	G	A	A	2	G	G	T	T	C	C	A	T	G	A	T	T	A	C	G	C	C	G	G	T	T
LfrTPS-1	Friso	T	G	G	T	A	T	0	T	C	G	G	A	A	C	G	G	T	G	G	T	A	A	T	G	A	A	2	T	G	T	T	C	C	G	T	G	A	T	T	A	C	G	C	C	G	G	T	T
LurTPS-1	Urandi	T	G	G	T	A	T	0	T	C	G	G	A	A	C	G	G	T	G	G	T	A	A	T	G	A	A	2	T	G	T	T	C	C	G	T	G	A	T	T	A	C	G	C	C	G	G	T	T
LroTPS-1	Robina	T	G	G	T	A	T	0	T	C	G	G	A	A	C	G	G	T	G	G	T	A	A	T	G	A	A	2	G	G	T	T	C	C	A	T	G	A	T	T	A	C	G	C	C	G	G	T	T
LmsTPS-1	Mister Sandman	T	G	G	T	A	T	0	T	C	G	G	A	A	C	G	G	T	G	G	T	A	A	T	G	A	A	2	G	G	T	T	C	C	A	T	G	A	T	T	A	C	G	C	C	G	G	T	T
LgsTPS-1	Golden Stone	T	G	G	T	A	T	0	T	C	G	G	A	A	C	G	G	T	G	G	T	A	A	T	G	A	A	2	G	G	T	T	C	C	A	T	G	A	T	T	A	C	G	C	C	G	G	T	T
LamTPS-1	Amarossi	T	T	A	T	G	G	0	T	T	T	G	A	A	C	G	A	G	C	G	C	A	A	C	G	A	G	2	G	A	C	C	T	A	A	T	G	T	T	T	A	A	C	T	A	A	T	A	T
LfoTPS-1	Forever	T	T	A	T	G	G	0	T	T	G	G	A	A	C	G	A	G	C	G	C	A	A	C	G	A	G	2	G	A	C	C	T	A	A	T	G	T	T	T	A	A	C	T	A	A	T	A	T
LpimTPS2-1	Pink Mist	C	T	A	T	G	G	0	T	T	G	T	A	A	T	G	A	G	G	G	C	A	G	C	T	A	G	2	G	G	C	C	C	A	A	A	A	T	T	C	A	A	C	T	T	A	T	A	T
LjuTPS-1	Lilium formolongi 'Julius'	C	G	G	T	A	T	0	T	C	G	G	A	A	C	G	G	T	G	G	T	A	A	T	G	A	A	2	G	G	T	T	C	C	A	T	G	A	T	T	A	C	G	C	C	G	G	T	T
LmlTPS-1	Mona Lisa	T	G	G	T	A	T	0	T	C	G	G	A	A	C	G	G	T	G	G	T	A	A	T	G	A	A	2	T	G	T	T	C	C	G	T	G	A	T	T	A	C	G	C	C	G	G	T	T
LaeTPS-1	After eight	T	T	A	T	G	G	0	T	T	G	G	A	A	T	G	A	G	G	G	C	A	G	C	T	A	G	2	G	A	C	C	C	A	A	A	A	T	T	C	A	A	C	T	T	A	G	A	T
LsiTPS-1	Siberia	T	G	G	T	A	T	0	T	C	G	G	A	A	C	G	G	T	G	G	T	A	A	T	G	A	A	2	G	G	T	T	C	C	A	T	G	A	T	T	A	C	G	C	C	G	G	T	T
LdiTPS-3	Easy life\Discoteca\Elodie\Pink Flavour\Red Life\Triumphator\Pink Perfection\White Dream	T	T	A	T	G	G	0	C	T	G	G	A	A	T	A	A	G	G	A	C	G	A	C	G	G	G	0	0	0	0	0	0	0	0	0	G	T	T	T	A	A	C	T	A	A	T	A	C
LsoTPS-3	Twosome\Golden matrix\Sorbonne\Brindisi\Reeleeze	T	T	A	T	G	G	0	T	T	G	G	A	A	T	A	A	G	G	A	C	A	A	C	G	G	G	0	0	0	0	0	0	0	0	0	G	T	T	T	A	A	C	T	A	A	T	A	C
LrtTPS-3	Red Twin	T	T	A	T	G	G	0	T	T	G	G	A	A	T	A	A	G	G	A	C	A	A	C	G	G	G	0	0	0	0	0	0	0	0	0	G	T	T	T	A	A	C	T	A	A	T	A	C
LapTPS-3	Abbeville Pride	T	T	A	T	G	G	0	T	T	G	G	T	A	T	A	A	G	G	A	C	A	A	C	G	G	G	0	0	0	0	0	0	0	0	0	G	T	T	T	A	A	C	T	A	A	T	A	C
LamTPS-3	Amarossi	T	T	A	T	G	G	0	T	T	T	G	A	A	C	G	A	G	C	G	C	A	A	C	G	A	G	0	0	0	0	0	0	0	0	0	G	T	T	T	A	A	C	T	A	A	T	A	T
LfoTPS-3	Forever	T	T	A	T	G	G	0	T	T	G	G	A	A	C	G	A	G	C	G	C	A	G	C	G	A	G	0	0	0	0	0	0	0	0	0	G	T	T	T	A	A	C	T	A	A	T	A	T
LbdrTPS-3	Beverly Dreams	T	T	A	T	G	G	0	T	T	G	G	A	A	T	A	A	G	G	A	C	A	A	C	G	G	G	0	0	0	0	0	0	0	0	0	G	T	A	T	A	A	C	T	A	A	T	A	C
LsoTPS-2	Annemarie's Dream\Sorbonne\Conca D' Or\Orange Planet\Lilium formolongi ‘Julius’	C	G	G	C	A	T	1	T	C	G	G	A	G	C	G	G	T	G	G	T	A	A	T	G	A	A	2	G	G	T	T	C	C	A	C	G	A	T	T	G	C	G	C	C	G	G	T	T
LbdiTPS-2	Bright Diamond	C	G	G	C	A	T	1	T	C	G	G	A	G	C	G	G	T	G	G	T	A	A	T	G	A	A	2	G	G	T	T	C	C	A	C	G	A	T	T	G	C	G	C	C	G	G	T	T
s, synonymous substitution; a, non-synonymous substitution resulting in amino acid change; 0，deletion; 1, insertion of 12 base pairs in LTPS-b; 2, insertion of 114 base pairs in LTPS-a and LTPS-b.
[truncated: 18 more columns]
